# Supplementary material for: Bispecific BCMA-CD3 Antibodies Block Multiple Myeloma Tumor Growth
Source: Cancers (Basel). 2022 May 20;14(10):2518. doi: 10.3390/cancers14102518 (PMC9139578; doi:10.3390/cancers14102518)
Supplement: Supplementary file 1 [file cancers-14-02518-s001.zip]

Archive with 1 entries (1 files):
- cancers-1687441-supplementary.pdf
